# Supplementary material for: Chondrocytes from Osteoarthritis Patients Adopt Distinct Phenotypes in Response to Central TH1/TH2/TH17 Cytokines
Source: Int J Mol Sci. 2021 Aug 31;22(17):9463. doi: 10.3390/ijms22179463 (PMC8431052; doi:10.3390/ijms22179463)
Supplement: Supplementary file 1 [file ijms-22-09463-s001.zip]

Archive with 1 entries (1 files):
- ijms-1302126 SI.pdf
